# Supplementary material for: Molecular Analysis of Thymoma
Source: PLoS One. 2012 Aug 13;7(8):e42669. doi: 10.1371/journal.pone.0042669 (PMC3418289; doi:10.1371/journal.pone.0042669)
Supplement: Table S1 — Top ten biological processes for metastasis. (XLS) [file pone.0042669.s002.xls]

## Sheet: Sheet0
Supplemental Table S1. Top 10 Significant Biological Functions in MET_YES phenotype compared with MET_NO phenotype*
Category	Function	Function Annotation	P value	# Molecules
Genetic Disorder	atrophia bulborum hereditaria	atrophia bulborum hereditaria	4.71E-05	2
Genetic Disorder	Lathosterolosis	Lathosterolosis	4.00E-03	1
Genetic Disorder	Marshall syndrome	Marshall syndrome	4.00E-03	1
Genetic Disorder	Stickler syndrome type II	Stickler syndrome type II	4.00E-03	1
Genetic Disorder	X-linked familial exudative vitreoretinopathy	X-linked familial exudative vitreoretinopathy	4.00E-03	1
Genetic Disorder	congenital amegakaryocytic thrombocytopenia	congenital amegakaryocytic thrombocytopenia	4.00E-03	1
Genetic Disorder	Unverricht-Lundborg syndrome	Unverricht-Lundborg syndrome	7.98E-03	1
Genetic Disorder	hereditary arthro-ophthalmopathy	hereditary arthro-ophthalmopathy	7.98E-03	1
Genetic Disorder	Charcot-Marie-Tooth disease type 2A1	Charcot-Marie-Tooth disease type 2A1	1.20E-02	1
Genetic Disorder	autosomal recessive spondylocostal dysostosis	autosomal recessive spondylocostal dysostosis	1.20E-02	1
Genetic Disorder	propionic acidemia	propionic acidemia	1.20E-02	1
Genetic Disorder	type 1A maple syrup urine disease	type 1A maple syrup urine disease	1.59E-02	1
Genetic Disorder	non-insulin-dependent diabetes mellitus	non-insulin-dependent diabetes mellitus	1.65E-02	12
Genetic Disorder	Wiskott-Aldrich syndrome	Wiskott-Aldrich syndrome	2.38E-02	1
Genetic Disorder	essential thrombocythemia	essential thrombocythemia	2.77E-02	1
Genetic Disorder	intervertebral disc disorder	intervertebral disc disorder	2.77E-02	1
Genetic Disorder	narcolepsy	narcolepsy	2.77E-02	1
Genetic Disorder	aplastic anemia	aplastic anemia	4.31E-02	1
Genetic Disorder	hypothyroidism	hypothyroidism	4.70E-02	1
Genetic Disorder	x-linked hereditary disease	x-linked hereditary disease	4.88E-02	3
Neurological Disease	atrophia bulborum hereditaria	atrophia bulborum hereditaria	4.71E-05	2
Neurological Disease	X-linked familial exudative vitreoretinopathy	X-linked familial exudative vitreoretinopathy	4.00E-03	1
Neurological Disease	Unverricht-Lundborg syndrome	Unverricht-Lundborg syndrome	7.98E-03	1
Neurological Disease	nonproliferative diabetic retinopathy with macular edema	nonproliferative diabetic retinopathy with macular edema	7.98E-03	1
Neurological Disease	Charcot-Marie-Tooth disease type 2A1	Charcot-Marie-Tooth disease type 2A1	1.20E-02	1
Neurological Disease	narcolepsy	narcolepsy	2.77E-02	1
Neurological Disease	retinopathy	retinopathy	3.44E-02	3
Neurological Disease	tumorigenesis	tumorigenesis of brain cancer cell lines	3.54E-02	1
Neurological Disease	neuroticism	neuroticism	3.93E-02	1
Ophthalmic Disease	atrophia bulborum hereditaria	atrophia bulborum hereditaria	4.71E-05	2
Ophthalmic Disease	Stickler syndrome type II	Stickler syndrome type II	4.00E-03	1
Ophthalmic Disease	X-linked familial exudative vitreoretinopathy	X-linked familial exudative vitreoretinopathy	4.00E-03	1
Ophthalmic Disease	hereditary arthro-ophthalmopathy	hereditary arthro-ophthalmopathy	7.98E-03	1
Ophthalmic Disease	nonproliferative diabetic retinopathy with macular edema	nonproliferative diabetic retinopathy with macular edema	7.98E-03	1
Ophthalmic Disease	retinopathy	retinopathy	3.44E-02	3
Cardiovascular System Development and Function	formation	formation of endothelial tube	2.07E-04	3
Cardiovascular System Development and Function	formation	formation of endothelial cells	8.46E-04	2
Cardiovascular System Development and Function	formation	formation of microvascular endothelial cells	7.98E-03	1
Cardiovascular System Development and Function	formation	formation of endothelial cell lines	1.59E-02	1
Cardiovascular System Development and Function	migration	migration of endothelial cells	1.08E-03	4
Cardiovascular System Development and Function	cell viability	cell viability of microvascular endothelial cells	4.00E-03	1
Cardiovascular System Development and Function	development	development of microvasculature	4.00E-03	1
Cardiovascular System Development and Function	development	development of blood vessel	1.55E-02	4
Cardiovascular System Development and Function	angiogenesis	angiogenesis of brain cancer cell lines	7.98E-03	1
Cardiovascular System Development and Function	angiogenesis	angiogenesis	3.84E-02	3
Cardiovascular System Development and Function	vascularization	vascularization of tumor	2.38E-02	1
Cardiovascular System Development and Function	permeability	permeability of blood vessel	2.77E-02	1
Cardiovascular System Development and Function	morphogenesis	morphogenesis of endothelial cells	4.31E-02	1
Cardiovascular System Development and Function	vasculogenesis	vasculogenesis	4.48E-02	3
Tissue Development	formation	formation of endothelial tube	2.07E-04	3
Tissue Development	aggregation	aggregation of retinoblastoma cells	4.00E-03	1
Tissue Development	growth	growth of metatarsal bone	1.20E-02	1
Tissue Development	neuritogenesis	neuritogenesis of neuroblastoma cell lines	1.59E-02	1
Tissue Development	morphogenesis	morphogenesis of endothelial cells	4.31E-02	1
Cancer	tumorigenesis	tumorigenesis	3.96E-04	29
Cancer	tumorigenesis	tumorigenesis of tumor cell lines	9.95E-03	3
Cancer	tumorigenesis	tumorigenesis of kidney cancer cell lines	1.20E-02	1
Cancer	tumorigenesis	tumorigenesis of brain cancer cell lines	3.54E-02	1
Cancer	cancer	cancer	4.32E-04	28
Cancer	carcinoma	carcinoma	1.28E-03	23
Cancer	metastatic colorectal cancer	metastatic colorectal cancer	6.28E-03	4
Cancer	digestive organ tumor	digestive organ tumor	1.16E-02	13
Cancer	metastasis	metastasis of carcinoma cell lines	1.59E-02	1
Cancer	metastasis	metastasis of lung cancer cell lines	1.59E-02	1
Cancer	metastasis	metastasis	2.59E-02	5
Cancer	benign tumor	benign tumor	2.03E-02	6
Cancer	essential thrombocythemia	essential thrombocythemia	2.77E-02	1
Cancer	mixed papillary and follicular thyroid carcinoma	mixed papillary and follicular thyroid carcinoma	3.54E-02	1
Cancer	adenoma	adenoma	3.71E-02	2
Cancer	colorectal cancer	colorectal cancer	4.61E-02	8
Cellular Growth and Proliferation	formation	formation of endothelial cells	8.46E-04	2
Cellular Growth and Proliferation	formation	formation of microvascular endothelial cells	7.98E-03	1
Cellular Growth and Proliferation	formation	formation of skin cell lines	1.20E-02	1
Cellular Growth and Proliferation	formation	formation of endothelial cell lines	1.59E-02	1
Cellular Growth and Proliferation	quantity	quantity of non-small-cell lung cancer cells	4.00E-03	1
Cellular Growth and Proliferation	cytostasis	cytostasis of kidney cell lines	7.98E-03	1
Cellular Growth and Proliferation	growth	growth of hepatocytes	1.59E-02	1
Cellular Growth and Proliferation	growth	growth of megakaryocytes	2.38E-02	1
Cellular Growth and Proliferation	colony formation	colony formation of pancreatic cancer cell lines	2.38E-02	1
Cellular Growth and Proliferation	proliferation	proliferation of chondrocytes	2.77E-02	1
Cellular Growth and Proliferation	proliferation	proliferation of eye cell lines	3.16E-02	1
Cellular Movement	migration	migration of endothelial cells	1.08E-03	4
Cellular Movement	migration	migration of glioblastoma cells	7.98E-03	1
Cellular Movement	migration	migration of lung cancer cell lines	1.06E-02	2
Cellular Movement	migration	migration of carcinoma cell lines	1.77E-02	2
Cellular Movement	migration	migration of gonadal cell lines	4.31E-02	1
Cellular Movement	invasion	invasion of bone cancer cell lines	3.93E-02	1
Cell Signaling	cell surface receptor linked signal transduction	cell surface receptor linked signal transduction	1.24E-03	5
Cell Signaling	transport	transport of cyclic AMP	4.00E-03	1
Cell Signaling	transmembrane receptor protein tyrosine phosphatase signaling pathway	transmembrane receptor protein tyrosine phosphatase signaling pathway	1.98E-02	1
Cell Signaling	activation	activation of protein kinase C	3.16E-02	1
Cellular Development	development	development of tumor cell lines	1.60E-03	2
Cellular Development	angiogenesis	angiogenesis of brain cancer cell lines	7.98E-03	1
Cellular Development	cytostasis	cytostasis of kidney cell lines	7.98E-03	1
Cellular Development	growth	growth of hepatocytes	1.59E-02	1
Cellular Development	growth	growth of megakaryocytes	2.38E-02	1
Cellular Development	neuritogenesis	neuritogenesis of neuroblastoma cell lines	1.59E-02	1
Cellular Development	differentiation	differentiation of chondrocytes	4.31E-02	1
Cellular Development	morphogenesis	morphogenesis of endothelial cells	4.31E-02	1
* Ingenuity Pathway Analysis
