# Supplementary material for: Molecular Analysis of Thymoma
Source: PLoS One. 2012 Aug 13;7(8):e42669. doi: 10.1371/journal.pone.0042669 (PMC3418289; doi:10.1371/journal.pone.0042669)
Supplement: Table S2 — Top ten biological processes for stage. (XLS) [file pone.0042669.s003.xls]

## Sheet: Sheet0
Supplemental Table S2. Top Ten Significant Biological Functions in STAGE I_II phenotype compared with STAGE III_IV phenotype*
Category	Function	Function Annotation	P value	# Molecules
Lipid Metabolism	metabolism	metabolism of terpenoid	7.72E-05	5
Lipid Metabolism	metabolism	steroid metabolism	5.24E-03	3
Lipid Metabolism	synthesis	synthesis of progesterone	1.83E-03	2
Lipid Metabolism	synthesis	synthesis of retinaldehyde	3.55E-03	1
Lipid Metabolism	synthesis	synthesis of terpenoid	5.39E-03	3
Lipid Metabolism	synthesis	synthesis of tretinoin	1.06E-02	1
Lipid Metabolism	synthesis	synthesis of phosphatidylethanolamine	1.41E-02	1
Lipid Metabolism	synthesis	synthesis of lipid	3.47E-02	4
Lipid Metabolism	incorporation	incorporation of phosphatidylethanolamine	3.55E-03	1
Lipid Metabolism	oxidation	oxidation of tretinoin	7.10E-03	1
Lipid Metabolism	oxidation	oxidation of retinaldehyde	1.41E-02	1
Lipid Metabolism	quantity	quantity of aldosterone	7.10E-03	1
Lipid Metabolism	quantity	quantity of steroid	1.42E-02	2
Lipid Metabolism	quantity	quantity of progesterone	2.46E-02	1
Lipid Metabolism	lipolysis	lipolysis of adipocytes	1.06E-02	1
Lipid Metabolism	transport	transport of glycolipid	1.06E-02	1
Lipid Metabolism	transport	transport of cholesterol	4.87E-02	1
Lipid Metabolism	secretion	secretion of aldosterone	2.81E-02	1
Small Molecule Biochemistry	metabolism	metabolism of terpenoid	7.72E-05	5
Small Molecule Biochemistry	metabolism	steroid metabolism	5.24E-03	3
Small Molecule Biochemistry	metabolism	metabolism of aldehyde	3.84E-02	1
Small Molecule Biochemistry	synthesis	synthesis of progesterone	1.83E-03	2
Small Molecule Biochemistry	synthesis	synthesis of retinaldehyde	3.55E-03	1
Small Molecule Biochemistry	synthesis	synthesis of terpenoid	5.39E-03	3
Small Molecule Biochemistry	synthesis	synthesis of tretinoin	1.06E-02	1
Small Molecule Biochemistry	synthesis	synthesis of phosphatidylethanolamine	1.41E-02	1
Small Molecule Biochemistry	synthesis	synthesis of lipid	3.47E-02	4
Small Molecule Biochemistry	incorporation	incorporation of phosphatidylethanolamine	3.55E-03	1
Small Molecule Biochemistry	release	release of L-aspartic acid	3.55E-03	1
Small Molecule Biochemistry	release	release of L-lysine	3.55E-03	1
Small Molecule Biochemistry	release	release of L-methionine	3.55E-03	1
Small Molecule Biochemistry	release	release of alanine	3.55E-03	1
Small Molecule Biochemistry	release	release of arginine	3.55E-03	1
Small Molecule Biochemistry	release	release of leucine	3.55E-03	1
Small Molecule Biochemistry	release	release of L-glutamic acid	1.06E-02	1
Small Molecule Biochemistry	release	release of glycerol	3.16E-02	1
Small Molecule Biochemistry	oxidation	oxidation of tretinoin	7.10E-03	1
Small Molecule Biochemistry	oxidation	oxidation of retinaldehyde	1.41E-02	1
Small Molecule Biochemistry	quantity	quantity of aldosterone	7.10E-03	1
Small Molecule Biochemistry	quantity	quantity of steroid	1.42E-02	2
Small Molecule Biochemistry	quantity	quantity of progesterone	2.46E-02	1
Small Molecule Biochemistry	quantity	quantity of cyclic AMP	2.85E-02	2
Small Molecule Biochemistry	quantity	quantity of nitric oxide	3.50E-02	1
Small Molecule Biochemistry	reduction	reduction of hexose	7.10E-03	1
Small Molecule Biochemistry	lipolysis	lipolysis of adipocytes	1.06E-02	1
Small Molecule Biochemistry	transport	transport of glycolipid	1.06E-02	1
Small Molecule Biochemistry	transport	transport of cholesterol	4.87E-02	1
Small Molecule Biochemistry	secretion	secretion of aldosterone	2.81E-02	1
Small Molecule Biochemistry	secretion	secretion of catecholamine	3.84E-02	1
Small Molecule Biochemistry	oscillation	oscillation of Ca2+	4.53E-02	1
Vitamin and Mineral Metabolism	metabolism	metabolism of terpenoid	7.72E-05	5
Vitamin and Mineral Metabolism	metabolism	steroid metabolism	5.24E-03	3
Vitamin and Mineral Metabolism	synthesis	synthesis of progesterone	1.83E-03	2
Vitamin and Mineral Metabolism	synthesis	synthesis of retinaldehyde	3.55E-03	1
Vitamin and Mineral Metabolism	synthesis	synthesis of terpenoid	5.39E-03	3
Vitamin and Mineral Metabolism	synthesis	synthesis of tretinoin	1.06E-02	1
Vitamin and Mineral Metabolism	oxidation	oxidation of tretinoin	7.10E-03	1
Vitamin and Mineral Metabolism	oxidation	oxidation of retinaldehyde	1.41E-02	1
Vitamin and Mineral Metabolism	oscillation	oscillation of Ca2+	4.53E-02	1
Dermatological Diseases and Conditions	idiopathic thrombocytopenic purpura	idiopathic thrombocytopenic purpura	1.23E-04	2
Dermatological Diseases and Conditions	skin squamous cell carcinoma	skin squamous cell carcinoma	2.50E-03	2
Dermatological Diseases and Conditions	tumorigenesis	tumorigenesis of skin tumor	3.55E-03	1
Dermatological Diseases and Conditions	tumorigenesis	tumorigenesis of melanoma cells	1.06E-02	1
Dermatological Diseases and Conditions	psoriasis	psoriasis	1.01E-02	7
Dermatological Diseases and Conditions	Pyoderma gangrenosum	Pyoderma gangrenosum	1.41E-02	1
Dermatological Diseases and Conditions	folliculitis	folliculitis	1.41E-02	1
Dermatological Diseases and Conditions	bullous pemphigoid	bullous pemphigoid	2.11E-02	1
Dermatological Diseases and Conditions	hidradenitis suppurativa	hidradenitis suppurativa	2.11E-02	1
Dermatological Diseases and Conditions	seborrheic keratosis	seborrheic keratosis	2.46E-02	1
Dermatological Diseases and Conditions	psoriatic arthritis	psoriatic arthritis	2.78E-02	2
Dermatological Diseases and Conditions	thrombotic thrombocytopenic purpura	thrombotic thrombocytopenic purpura	3.50E-02	1
Dermatological Diseases and Conditions	actinic keratosis	actinic keratosis	4.18E-02	1
Hematological Disease	idiopathic thrombocytopenic purpura	idiopathic thrombocytopenic purpura	1.23E-04	2
Hematological Disease	lymphomagenesis	lymphomagenesis	1.27E-04	7
Hematological Disease	aplastic anemia	aplastic anemia	6.69E-04	2
Hematological Disease	Hodgkin's disease	Hodgkin's disease	2.05E-03	3
Hematological Disease	congenital amegakaryocytic thrombocytopenia	congenital amegakaryocytic thrombocytopenia	3.55E-03	1
Hematological Disease	hypoplastic anemia	hypoplastic anemia	3.55E-03	1
Hematological Disease	mixed-cell lymphoma	mixed-cell lymphoma	3.55E-03	1
Hematological Disease	hematological neoplasia	hematological neoplasia	5.84E-03	8
Hematological Disease	pure red cell aplasia	pure red cell aplasia	7.10E-03	1
Hematological Disease	hemolytic uremic syndrome	hemolytic uremic syndrome	1.06E-02	1
Hematological Disease	marginal zone cell lymphoma	marginal zone cell lymphoma	1.41E-02	1
Hematological Disease	prolymphocytic leukemia	prolymphocytic leukemia	1.41E-02	1
Hematological Disease	hemorrhagic diathesis	hemorrhagic diathesis	1.58E-02	2
Hematological Disease	non-Hodgkin's disease	non-Hodgkin's disease	1.82E-02	4
Hematological Disease	coronary artery disease	coronary artery disease	1.86E-02	10
Hematological Disease	B-cell non-Hodgkin's disease	B-cell non-Hodgkin's disease	1.92E-02	3
Hematological Disease	Diamond-Blackfan anemia	Diamond-Blackfan anemia	2.46E-02	1
Hematological Disease	antiphospholipid syndrome	antiphospholipid syndrome	2.46E-02	1
Hematological Disease	essential thrombocythemia	essential thrombocythemia	2.46E-02	1
Hematological Disease	hemophilia A	hemophilia A	2.81E-02	1
Hematological Disease	thrombotic thrombocytopenic purpura	thrombotic thrombocytopenic purpura	3.50E-02	1
Hematological Disease	mucosa-associated lymphoid tissue lymphoma	mucosa-associated lymphoid tissue lymphoma	3.84E-02	1
Hematological Disease	acute lymphocytic leukemia, type L3	acute lymphocytic leukemia, type L3	4.87E-02	1
Hematological Disease	lymphocytic leukemia	lymphocytic leukemia	4.94E-02	3
Cancer	lymphomagenesis	lymphomagenesis	1.27E-04	7
Cancer	tumorigenesis	tumorigenesis	2.45E-04	27
Cancer	tumorigenesis	tumorigenesis of skin tumor	3.55E-03	1
Cancer	tumorigenesis	tumorigenesis of squamous cell tumor	7.10E-03	1
Cancer	tumorigenesis	tumorigenesis of kidney cancer cell lines	1.06E-02	1
Cancer	tumorigenesis	tumorigenesis of melanoma cells	1.06E-02	1
Cancer	tumorigenesis	tumorigenesis of melanoma	1.77E-02	1
Cancer	tumorigenesis	tumorigenesis of carcinoma	2.46E-02	1
Cancer	cancer	cancer	2.96E-04	26
Cancer	solid tumor	solid tumor	6.78E-04	22
Cancer	carcinoma	carcinoma	1.39E-03	21
Cancer	Hodgkin's disease	Hodgkin's disease	2.05E-03	3
Cancer	skin squamous cell carcinoma	skin squamous cell carcinoma	2.50E-03	2
Cancer	mixed-cell lymphoma	mixed-cell lymphoma	3.55E-03	1
Cancer	mammary tumor	mammary tumor	4.10E-03	10
Cancer	lymphatic node tumor	lymphatic node tumor	4.19E-03	5
Cancer	hematological neoplasia	hematological neoplasia	5.84E-03	8
Cancer	ovarian cancer	ovarian cancer	6.81E-03	6
Cancer	malignancy	malignancy of astrocytoma	7.10E-03	1
Cancer	breast cancer	breast cancer	1.01E-02	9
Cancer	Castleman's disease	Castleman's disease	1.41E-02	1
Cancer	marginal zone cell lymphoma	marginal zone cell lymphoma	1.41E-02	1
Cancer	prolymphocytic leukemia	prolymphocytic leukemia	1.41E-02	1
Cancer	non-Hodgkin's disease	non-Hodgkin's disease	1.82E-02	4
Cancer	B-cell non-Hodgkin's disease	B-cell non-Hodgkin's disease	1.92E-02	3
Cancer	essential thrombocythemia	essential thrombocythemia	2.46E-02	1
Cancer	precancerous condition	precancerous condition	2.64E-02	2
Cancer	genital tumor	genital tumor	2.83E-02	8
Cancer	mixed papillary and follicular thyroid carcinoma	mixed papillary and follicular thyroid carcinoma	3.16E-02	1
Cancer	mucosa-associated lymphoid tissue lymphoma	mucosa-associated lymphoid tissue lymphoma	3.84E-02	1
Cancer	actinic keratosis	actinic keratosis	4.18E-02	1
Cancer	acute lymphocytic leukemia, type L3	acute lymphocytic leukemia, type L3	4.87E-02	1
Cancer	lymphocytic leukemia	lymphocytic leukemia	4.94E-02	3
Immunological Disease	membranous glomerulonephritis	membranous glomerulonephritis	1.84E-04	2
Immunological Disease	polyarticular juvenile rheumatoid arthritis	polyarticular juvenile rheumatoid arthritis	3.65E-03	3
Immunological Disease	membranoproliferative glomerulonephritis	membranoproliferative glomerulonephritis	7.10E-03	1
Immunological Disease	ocular cicatricial pemphigoid	ocular cicatricial pemphigoid	7.10E-03	1
Immunological Disease	Graves' ophthalmopathy	Graves' ophthalmopathy	1.06E-02	1
Immunological Disease	systemic lupus erythematosus	systemic lupus erythematosus	1.28E-02	3
Immunological Disease	immunosuppression	immunosuppression	1.41E-02	1
Immunological Disease	prolymphocytic leukemia	prolymphocytic leukemia	1.41E-02	1
Immunological Disease	Wiskott-Aldrich syndrome	Wiskott-Aldrich syndrome	2.11E-02	1
Immunological Disease	bullous pemphigoid	bullous pemphigoid	2.11E-02	1
Immunological Disease	chronic graft-vs-host disease	chronic graft-vs-host disease	2.11E-02	1
Immunological Disease	Sjogren's syndrome	Sjogren's syndrome	2.43E-02	2
Immunological Disease	antiphospholipid syndrome	antiphospholipid syndrome	2.46E-02	1
Immunological Disease	acute lymphocytic leukemia, type L3	acute lymphocytic leukemia, type L3	4.87E-02	1
Immunological Disease	lymphocytic leukemia	lymphocytic leukemia	4.94E-02	3
Inflammatory Disease	membranous glomerulonephritis	membranous glomerulonephritis	1.84E-04	2
Inflammatory Disease	polyarticular juvenile rheumatoid arthritis	polyarticular juvenile rheumatoid arthritis	3.65E-03	3
Inflammatory Disease	hereditary arthro-ophthalmopathy	hereditary arthro-ophthalmopathy	7.10E-03	1
Inflammatory Disease	membranoproliferative glomerulonephritis	membranoproliferative glomerulonephritis	7.10E-03	1
Inflammatory Disease	pancolitis	pancolitis	7.10E-03	1
Inflammatory Disease	systemic lupus erythematosus	systemic lupus erythematosus	1.28E-02	3
Inflammatory Disease	ulcerative colitis	ulcerative colitis	1.36E-02	2
Inflammatory Disease	Devic's syndrome	Devic's syndrome	1.41E-02	1
Inflammatory Disease	Pyoderma gangrenosum	Pyoderma gangrenosum	1.41E-02	1
Inflammatory Disease	folliculitis	folliculitis	1.41E-02	1
Inflammatory Disease	myositis	myositis	1.41E-02	1
Inflammatory Disease	Rasmussen's encephalitis	Rasmussen's encephalitis	1.77E-02	1
Inflammatory Disease	hidradenitis suppurativa	hidradenitis suppurativa	2.11E-02	1
Inflammatory Disease	intervertebral disc disorder	intervertebral disc disorder	2.46E-02	1
Inflammatory Disease	psoriatic arthritis	psoriatic arthritis	2.78E-02	2
Inflammatory Disease	Churg-Strauss syndrome	Churg-Strauss syndrome	2.81E-02	1
Inflammatory Disease	Wegener's granulomatosis	Wegener's granulomatosis	3.16E-02	1
Inflammatory Disease	keratoconjunctivitis sicca	keratoconjunctivitis sicca	3.84E-02	1
Inflammatory Disease	antineutrophil cytoplasmic antibody-associated vasculitis	antineutrophil cytoplasmic antibody-associated vasculitis	4.87E-02	1
Renal and Urological Disease	membranous glomerulonephritis	membranous glomerulonephritis	1.84E-04	2
Renal and Urological Disease	focal segmental glomerulosclerosis	focal segmental glomerulosclerosis	1.27E-03	2
Renal and Urological Disease	injury	injury of renal glomerulus	3.55E-03	1
Renal and Urological Disease	renal tubular acidosis with progressive nerve deafness	renal tubular acidosis with progressive nerve deafness	3.55E-03	1
Renal and Urological Disease	membranoproliferative glomerulonephritis	membranoproliferative glomerulonephritis	7.10E-03	1
Renal and Urological Disease	renal impairment	renal impairment	7.93E-03	3
Renal and Urological Disease	hemolytic uremic syndrome	hemolytic uremic syndrome	1.06E-02	1
Renal and Urological Disease	tumorigenesis	tumorigenesis of kidney cancer cell lines	1.06E-02	1
Renal and Urological Disease	end stage renal disease	end stage renal disease	1.31E-02	2
Renal and Urological Disease	renal and urological disorder	renal and urological disorder	1.87E-02	5
Renal and Urological Disease	chronic allograft nephropathy	chronic allograft nephropathy	2.46E-02	1
Drug Metabolism	conjugation	conjugation of glutathione	4.40E-04	2
Drug Metabolism	synthesis	synthesis of progesterone	1.83E-03	2
Drug Metabolism	synthesis	synthesis of tretinoin	1.06E-02	1
Drug Metabolism	catabolism	catabolism of xenobiotic	7.10E-03	1
Drug Metabolism	oxidation	oxidation of tretinoin	7.10E-03	1
Drug Metabolism	quantity	quantity of progesterone	2.46E-02	1
* Ingenuity Pathways Analysis
