# Supplementary material for: Molecular Analysis of Thymoma
Source: PLoS One. 2012 Aug 13;7(8):e42669. doi: 10.1371/journal.pone.0042669 (PMC3418289; doi:10.1371/journal.pone.0042669)
Supplement: Table S3 — Top ten canonical pathways for metastasis. (XLS) [file pone.0042669.s004.xls]

## Sheet: Sheet0
Supplemental Table S3. Top Ten Significant Canonical Pathways in MET_YES phenotype compared with MET_NO phenotype*
Ingenuity Canonical Pathways	-log (P value)	Ratio
Phenylalanine Metabolism	2.04E00	5.56E-02
Histidine Metabolism	1.78E00	4.08E-02
Valine, Leucine, and Isoleucine Degradation	1.62E00	3.33E-02
Tyrosine Metabolism	1.53E00	2.99E-02
Glycine, Serine, and Threonine Metabolism	1.48E00	2.82E-02
Biosynthesis of Steroids	1.09E00	4.76E-02
Glycosphingolipid Biosynthesis - Ganglioseries	1.04E00	4.17E-02
Role of CHK Proteins in Cell Cycle Checkpoint Control	9.07E-01	2.86E-02
Serotonin Receptor Signaling	9.07E-01	3.03E-02
Notch Signaling	8.6E-01	2.44E-02
