# Supplementary material for: Molecular Analysis of Thymoma
Source: PLoS One. 2012 Aug 13;7(8):e42669. doi: 10.1371/journal.pone.0042669 (PMC3418289; doi:10.1371/journal.pone.0042669)
Supplement: Table S4 — Top ten canonical pathways for stage. (XLS) [file pone.0042669.s005.xls]

## Sheet: Sheet0
Supplemental Table S4. Top Ten Significant Canonical Pathways in STAGE I_II phenotype compared with STAGE III_IV phenotype
Ingenuity Canonical Pathways	-log (P value)	Ratio
Altered T Cell and B Cell Signaling in Rheumatoid Arthritis	2.53E00	3.49E-02
Metabolism of Xenobiotics by Cytochrome P450	2.42E00	3.41E-02
B Cell Development	2.32E00	6.67E-02
Aryl Hydrocarbon Receptor Signaling	1.93E00	2.13E-02
Glutathione Metabolism	1.82E00	3.77E-02
PXR/RXR Activation	1.68E00	3.12E-02
LPS/IL-1 Mediated Inhibition of RXR Function	1.51E00	1.46E-02
Granzyme A Signaling	1.23E00	5.88E-02
Ascorbate and Aldarate Metabolism	1.23E00	5.88E-02
Xenobiotic Metabolism Signaling	1.2E00	1.14E-02
